# Supplementary material for: Buccal Fat Pad Excision for Facial Rejuvenation: The Relationship Between the Resected Position and Its Influence on Facial Shape and Volume
Source: Aesthet Surg J Open Forum. 2023 Oct 4;5:ojad089. doi: 10.1093/asjof/ojad089 (PMC11140519; doi:10.1093/asjof/ojad089)
Supplement: ojad089_Supplementary_Data [file ojad089_Supplementary_Data.zip]

Archive with 2 entries (2 files):
- Dr Kubo May V2 2023 compressed.mp4
- Buccal Fat Pad Excision for Facial Rejuvenation (with music).mov
